# Supplementary material for: Large-scale and small-scale population genetic structure of the medically important gastropod species Bulinus truncatus (Gastropoda, Heterobranchia)
Source: Parasit Vectors. 2022 Sep 19;15:328. doi: 10.1186/s13071-022-05445-x (PMC9484234; doi:10.1186/s13071-022-05445-x)
Supplement: Supplementary file 2 — Additional file 2: Table S2. Best close match DNA barcoding identification (1% distance threshold) of vouchers considered in this study. [file 13071_2022_5445_MOESM2_ESM.xls]

## Sheet: BCM_1percentTHR.csv
	Query	DNA barcoding ID (TP: true positive)	Best close match (distance threshold K2P=1%)	K2P distance to the best match	ambiguous identifications
1	Cam_BAK_1	ambiguous	B_truncatus	0	B_tropicus_KJ157497_BOLD, B_truncatus_KJ135288_BOLD, B_truncatus_KJ135290_BOLD, B_truncatus_KJ135292_BOLD, B_truncatus_KJ135293_BOLD
2	Cam_BAK_7	ambiguous	B_truncatus	0	B_tropicus_KJ157497_BOLD, B_truncatus_KJ135288_BOLD, B_truncatus_KJ135290_BOLD, B_truncatus_KJ135291_BOLD, B_truncatus_KJ135292_BOLD, B_truncatus_KJ135293_BOLD, B_truncatus_KJ135295_BOLD
3	Cam_BAK_9	ambiguous	B_truncatus	0	B_tropicus_KJ157497_BOLD, B_truncatus_KJ135288_BOLD, B_truncatus_KJ135290_BOLD, B_truncatus_KJ135292_BOLD, B_truncatus_KJ135293_BOLD
4	Cam_BAK_10	ambiguous	B_truncatus	0	B_tropicus_KJ157497_BOLD, B_truncatus_KJ135288_BOLD, B_truncatus_KJ135290_BOLD, B_truncatus_KJ135292_BOLD, B_truncatus_KJ135293_BOLD
5	Cor_COR_11	TP	B_truncatus	0
6	Cor_COR_14	TP	B_truncatus	0
7	Cor_COR_16	TP	B_truncatus	0
8	Cor_COR_17	TP	B_truncatus	0
9	Cor_COR_20	TP	B_truncatus	0
10	Cor_COR_21	TP	B_truncatus	0
11	Cor_COR_22	TP	B_truncatus	0
12	Cor_COR_23	TP	B_truncatus	0
13	Cor_COR_24	TP	B_truncatus	0
14	Cor_COR_25	TP	B_truncatus	0
15	Cor_COR_26	TP	B_truncatus	0
16	Cor_COR_27	TP	B_truncatus	0
17	Cor_COR_28	TP	B_truncatus	0
18	Egy_BEK_1	TP	B_truncatus	0
19	Egy_BEK_3	TP	B_truncatus	0
20	Egy_BEK_4	TP	B_truncatus	0
21	Egy_BEK_6	TP	B_truncatus	0
22	Egy_BEK_7	TP	B_truncatus	0
23	Egy_BEK_8	TP	B_truncatus	0
24	Egy_BEK_10	TP	B_truncatus	0
25	Egy_BEK_11	TP	B_truncatus	0
26	Egy_BEK_13	TP	B_truncatus	0
27	Egy_BEK_14	TP	B_truncatus	0
28	Egy_MAN_1	TP	B_truncatus	0
29	Egy_MAN_2	TP	B_truncatus	0
30	Egy_MAN_4	TP	B_truncatus	0
31	Egy_MAN_6	TP	B_truncatus	0
32	Egy_MAN_7	TP	B_truncatus	0
33	Egy_MAN_9	TP	B_truncatus	0
34	Egy_MAN_10	TP	B_truncatus	0
35	Sen_DIAM_111	TP	B_truncatus	0
36	Sen_DIAM_115	TP	B_truncatus	0
37	Sen_DIAM_116	TP	B_truncatus	0
38	Sen_DIAM_117	TP	B_truncatus	0
39	Sen_DIAM_118	TP	B_truncatus	0
40	Sen_DIAM_119	TP	B_truncatus	0
41	Sen_DIAM_121	TP	B_truncatus	0
42	Sen_DIAM_122	TP	B_truncatus	0
43	Sen_DIAM_123	TP	B_truncatus	0
44	Sen_DIAM_125	TP	B_truncatus	0
45	Sen_DIAM_128	TP	B_truncatus	0
46	Sen_DIAM_133	TP	B_truncatus	0
47	Sen_DIAM_136	TP	B_truncatus	0
48	Sen_DIAM_137	TP	B_truncatus	0
49	Sen_DIAM_138	TP	B_truncatus	0
50	Sen_DIAM_141	TP	B_truncatus	0
51	Sen_GUEC_1	TP	B_truncatus	0
52	Sen_GUEC_4	TP	B_truncatus	0
53	Sen_GUEC_5	TP	B_truncatus	0
54	Sen_GUEC_6	TP	B_truncatus	0
55	Sen_GUEC_7	TP	B_truncatus	0
56	Sen_GUEC_8	TP	B_truncatus	0
57	Sen_GUEC_9	TP	B_truncatus	0
58	Sen_GUEC_10	TP	B_truncatus	0
59	Sen_GUEC_11	TP	B_truncatus	0
60	Sen_GUEC_12	TP	B_truncatus	0
61	Sen_GUEC_174	TP	B_truncatus	0
62	Sen_GUEC_177	TP	B_truncatus	0
63	Sen_GUEC_182	TP	B_truncatus	0.00176991
64	Sen_GUEC_183	TP	B_truncatus	0
65	Sen_GUEC_184	TP	B_truncatus	0
66	Sen_GUEC_187	TP	B_truncatus	0
67	Sen_MBO01_	TP	B_truncatus	0
68	Sen_MBO02_	TP	B_truncatus	0
69	Sen_MBO03_	TP	B_truncatus	0
70	Sen_MBO04_	TP	B_truncatus	0
71	Sen_MBO05_	TP	B_truncatus	0
72	Sen_MBO06_	TP	B_truncatus	0
73	Sen_NDO_100	TP	B_truncatus	0
74	Sen_NDO_102	TP	B_truncatus	0
75	Sen_NDO_104	TP	B_truncatus	0
76	Sen_NDO_105	TP	B_truncatus	0
77	Sen_NDO_108	TP	B_truncatus	0
78	Sen_NDO_71	TP	B_truncatus	0
79	Sen_NDO_72	TP	B_truncatus	0
80	Sen_NDO_74	TP	B_truncatus	0
81	Sen_NDO_80	TP	B_truncatus	0
82	Sen_NDO_81	TP	B_truncatus	0
83	Sen_NDO_84	TP	B_truncatus	0.00151515
84	Sen_NDO_87	TP	B_truncatus	0
85	Sen_NDO_90	TP	B_truncatus	0
86	Sen_NDO_93	TP	B_truncatus	0
87	Sen_NDO_99	TP	B_truncatus	0
